# Supplementary material for: Epitope-Based Vaccine Target Screening against Highly Pathogenic MERS-CoV: An In Silico Approach Applied to Emerging Infectious Diseases
Source: PLoS One. 2015 Dec 7;10(12):e0144475. doi: 10.1371/journal.pone.0144475 (PMC4671582; doi:10.1371/journal.pone.0144475)
Supplement: S1 Table — (XLS) [file pone.0144475.s004.xls]

## Sheet: Sheet1
	Structure proteins								Nonstructural proteins										Replicase polyprotein
MERS-CoV GenBank Accession	Spike protein		Envelope protein		Membrane protein		Nucleocapsid protein		ORF3		ORF4a		ORF4b		ORF5		ORF8b		ORF1ab		ORF1a
	GenBank	Antigenicity score	GenBank	Antigenicity score	GenBank	Antigenicity score	GenBank	Antigenicity score	GenBank	Antigenicity score	GenBank	Antigenicity score	GenBank	Antigenicity score	GenBank	Antigenicity score	GenBank	Antigenicity score	GenBank	Antigenicity score	GenBank	Antigenicity score
KJ556336.1	AHN10812.1	0.4851	AHN10817.1	0.5119	AHN10818.1	0.5532	AHN10819.1	0.6037	AHN10813.1	0.3441	AHN10814.1	0.3288	AHN10815.1		AHN10816.1		AHN10820.1		AHN10810.1		AHN10811.1
KP719933.1	AJG44124.1	0.4838	AJG44129.1	0.5119	AJG44130.1	0.5503	AJG44131.1	0.6041	AJG44125.1	0.2944	AJG44126.1		AJG44127.1		AJG44128.1		AJG44132.1		AJG44122.1		AJG44123.1
KP719932.1	AJG44113.1	0.4853	AJG44118.1	0.5119	AJG44119.1	0.5547	AJG44120.1	0.6041	AJG44114.1	0.3195	AJG44115.1		AJG44116.1		AJG44117.1		AJG44121.1		AJG44111.1		AJG44112.1
KP719931.1	AJG44102.1	0.4853	AJG44107.1	0.5119	AJG44108.1	0.5547	AJG44109.1	0.6041	AJG44103.1	0.3195	AJG44104.1		AJG44105.1		AJG44106.1		AJG44110.1		AJG44100.1		AJG44101.1
KP719930.1	AJG44091.1	0.4824	AJG44096.1	0.5119	AJG44097.1	0.5503	AJG44098.1	0.6041	AJG44092.1	0.3051	AJG44093.1		AJG44094.1		AJG44095.1		AJG44099.1		AJG44089.1		AJG44090.1
KP719929.1	AJG44080.1	0.483	AJG44085.1	0.5119	AJG44086.1	0.5503	AJG44087.1	0.6041	AJG44081.1	0.3051	AJG44082.1		AJG44083.1		AJG44084.1		AJG44088.1		AJG44078.1		AJG44079.1
KP719928.1	AJG44069.1	0.4827	AJG44074.1	0.5119	AJG44075.1	0.5503	AJG44076.1	0.6041	AJG44070.1	0.3051	AJG44071.1		AJG44072.1		AJG44073.1		AJG44077.1		AJG44067.1		AJG44068.1
KP719927.1	AJG44058.1	0.4824	AJG44063.1	0.5503	AJG44064.1	0.5503	AJG44065.1	0.6041	AJG44059.1	0.3051	AJG44060.1		AJG44061.1		AJG44062.1		AJG44066.1		AJG44056.1		AJG44057.1
KM027262.1	AID55073.1	0.4847	AIL23994.1	0.5119	AIL23995.1	0.5532	AIL23996.1	0.5936	AIL23990.1	0.2944	AIL23991.1		AIL23992.1		AIL23993.1		AIL23997.1		AIL23987.1		AIL23988.1
KM027261.1	AID55072.1	0.4836	AIL23983.1	0.5119	AIL23984.1	0.5532	AIL23985.1	0.6073	AIL23979.1	0.2944	AIL23980.1		AIL23981.1		AIL23982.1		AIL23986.1		AIL23976.1		AIL23977.1
KM027260.1	AID55071.1	0.4836	AIL23972.1	0.5119	AIL23973.1	0.5532	AIL23974.1	0.6073	AIL23968.1	0.2944	AIL23969.1		AIL23970.1		AIL23971.1		AIL23975.1		AIL23965.1		AIL23966.1
KM027259.1	AID55070.1	0.4836	AIL23961.1	0.5119	AIL23962.1	0.5532	AIL23963.1	0.6073	AIL23957.1	0.2944	AIL23958.1		AIL23959.1		AIL23960.1		AIL23964.1		AIL23954.1		AIL23955.1
KM027258.1	AID55069.1	0.4836	AIL23950.1	0.5119	AIL23951.1	0.5532	AIL23952.1	0.6073	AIL23946.1	0.2944	AIL23947.1		AIL23948.1		AIL23949.1		AIL23953.1		AIL23943.1		AIL23944.1
KM027257.1	AID55068.1	0.4836	AIL23939.1	0.5119	AIL23940.1	0.5575	AIL23941.1	0.6085	AIL23935.1	0.2944	AIL23936.1		AIL23937.1		AIL23938.1		AIL23942.1		AIL23932.1		AIL23933.1
KM027256.1	AID55067.1	0.4791	AIL23928.1	0.5119	AIL23929.1	0.5532	AIL23930.1	0.6073	AIL23924.1	0.2944	AIL23925.1		AIL23926.1		AIL23927.1		AIL23931.1		AIL23921.1		AIL23922.1
KM027255.1	AID55066.1	0.4836	AIL23917.1	0.5119	AIL23918.1	0.5532	AIL23919.1	0.6073	AIL23913.1	0.2944	AIL23914.1		AIL23915.1		AIL23916.1		AIL23920.1		AIL23910.1		AIL23911.1
KF600652.1	AGV08584.1	0.4867	AGV08589.1	0.5119	AGV08590.1	0.537	AGV08591.1	0.6037	AGV08585.1	0.2944	AGV08586.1		AGV08587.1		AGV08588.1		AGV08592.1		AGV08582.1		AGV08583.1
KF600651.1	AGV08573.1	0.4842	AGV08578.1	0.5119	AGV08579.1	0.5503	AGV08580.1	0.6037	AGV08574.1	0.2951	AGV08575.1		AGV08576.1		AGV08577.1		AGV08581.1		AGV08571.1		AGV08572.1
KF600647.1	AGV08558.1	0.4842	AGV08563.1	0.5119	AGV08564.1	0.5503	AGV08565.1	0.6037	AGV08559.1	0.2951	AGV08560.1		AGV08561.1		AGV08562.1		AGV08566.1		AGV08556.1		AGV08557.1
KF600645.1	AGV08546.1	0.4842	AGV08551.1	0.5119	AGV08552.1	0.5503	AGV08553.1	0.6037	AGV08547.1	0.2951	AGV08548.1		AGV08549.1		AGV08550.1		AGV08554.1		AGV08544.1		AGV08545.1
KF600644.1	AGV08535.1	0.4842	AGV08540.1	0.501	AGV08541.1	0.5503	AGV08542.1	0.6037	AGV08536.1	0.2951	AGV08537.1		AGV08538.1		AGV08539.1		AGV08543.1		AGV08533.1		AGV08534.1
KF600634.1	AGV08492.1	0.4842	AGV08497.1	0.5119	AGV08498.1	0.5503	AGV08499.1	0.7749	AGV08493.1	0.2951	AGV08494.1		AGV08495.1		AGV08496.1		AGV08500.1		AGV08490.1		AGV08491.1
KF600632.1	AGV08480.1	0.4656	AGV08485.1	0.5119	AGV08486.1	0.5503	AGV08487.1	0.6073	AGV08481.1	0.2951	AGV08482.1		AGV08483.1		AGV08484.1		AGV08488.1		AGV08478.1		AGV08479.1
KF600630.1	AGV08467.1	0.483	AGV08472.1	0.5118	AGV08473.1	0.5503	AGV08474.1	0.6041	AGV08468.1	0.2944	AGV08469.1		AGV08470.1		AGV08471.1		AGV08475.1		AGV08465.1		AGV08466.1
KF600628.1	AGV08455.1	0.4848	AGV08460.1	0.5119	AGV08461.1	0.5532	AGV08462.1	0.6037	AGV08456.1	0.2944	AGV08457.1		AGV08458.1		AGV08459.1		AGV08463.1		AGV08453.1		AGV08454.1
KF600627.1	AGV08444.1	0.4842	AGV08449.1	0.5119	AGV08450.1	0.5503	AGV08451.1	0.6037	AGV08445.1	0.2951	AGV08446.1		AGV08447.1		AGV08448.1		AGV08452.1		AGV08442.1		AGV08443.1
KF600620.1	AGV08408.1	0.4837	AGV08413.1	0.5119	AGV08414.1	0.4764	AGV08415.1	0.6037	AGV08409.1	0.2944	AGV08410.1		AGV08411.1		AGV08412.1		AGV08416.1		AGV08406.1		AGV08407.1
KF600613.1	AGV08390.1	0.4876	AGV08395.1	0.5119	AGV08396.1	0.5532	AGV08397.1	0.6009	AGV08391.1	0.3441	AGV08392.1		AGV08393.1		AGV08394.1		AGV08398.1		AGV08389.1		AGV08388.1
KF600612.1	AGV08379.1	0.4837	AGV08384.1	0.5119	AGV08385.1	0.5503	AGV08386.1	0.6037	AGV08380.1	0.2944	AGV08381.1		AGV08382.1		AGV08383.1		AGV08387.1		AGV08377.1		AGV08378.1
KJ156942.1	AHI48626.1	0.4848	AHI48631.1	0.5119	AHI48632.1	0.5532	AHI48633.1	0.6	AHI48627.1	0.2944	AHI48628.1		AHI48629.1		AHI48630.1		unavailable		AHI48624.1		AHI48625.1
KJ156916.1	AHI48616.1	0.4857	AHI48621.1	0.5119	AHI48622.1	0.5532	AHI48623.1	0.6	AHI48617.1	0.2944	AHI48618.1		AHI48619.1		AHI48620.1		unavailable		AHI48614.1		AHI48615.1
KJ156952.1	AHI48605.1	0.4851	AHI48610.1	0.5119	AHI48611.1	0.4801	AHI48612.1	0.6037	AHI48606.1	0.3441	AHI48607.1		AHI48608.1		AHI48609.1		AHI48613.1		AHI48603.1		AHI48604.1
KJ156949.1	AHI48594.1	0.4851	AHI48599.1	0.5119	AHI48600.1	0.5532	AHI48601.1	0.6037	AHI48595.1	0.3441	AHI48596.1		AHI48597.1		AHI48598.1		AHI48602.1		AHI48592.1		AHI48593.1
KJ156944.1	AHI48583.1	0.4786	AHI48588.1	0.5119	AHI48589.1	0.5605	AHI48590.1	0.6037	AHI48584.1	0.3441	AHI48585.1		AHI48586.1		AHI48587.1		AHI48591.1		AHI48581.1		AHI48582.1
KJ156934.1	AHI48572.1	0.4837	AHI48577.1	0.5119	AHI48578.1	0.5532	AHI48579.1	0.6037	AHI48573.1	0.3145	AHI48574.1		AHI48575.1		AHI48576.1		AHI48580.1		AHI48570.1		AHI48571.1
KJ156910.1	AHI48561.1	0.4858	AHI48566.1	0.5119	AHI48567.1	0.5443	AHI48568.1	0.6041	AHI48562.1	0.2944	AHI48563.1		AHI48564.1		AHI48565.1		AHI48569.1		AHI48559.1		AHI48560.1
KJ156881.1	AHI48550.1	0.4851	AHI48555.1	0.5119	AHI48556.1	0.5532	AHI48557.1	0.6037	AHI48551.1	0.3429	AHI48552.1		AHI48553.1		AHI48554.1		AHI48558.1		AHI48548.1		AHI48549.1
KJ156874.1	AHI48539.1	0.4848	AHI48544.1	0.5119	AHI48545.1	0.5443	AHI48546.1	0.6041	AHI48540.1	0.2944	AHI48541.1		AHI48542.1		AHI48543.1		AHI48547.1		AHI48538.1		AHI48537.1
KJ156869.1	AHI48528.1	0.4822	AHI48533.1	0.5119	AHI48534.1	0.5532	AHI48535.1	0.6117	AHI48529.1	0.2944	AHI48530.1		AHI48531.1		AHI48532.1		AHI48536.1		AHI48526.1		AHI48527.1
KJ156866.1	AHI48517.1	0.4842	AHI48522.1	0.5119	AHI48523.1	0.5503	AHI48524.1	0.6037	AHI48518.1	0.2951	AHI48519.1		AHI48520.1		AHI48521.1		AHI48525.1		AHI48515.1		AHI48516.1
KJ650098.1	AHX71946.1	0.4846	AHX71951.1	0.5119	AHX71952.1	0.5532	AHX71953.1	0.6073	AHX71947.1	0.2944	AHX71948.1		AHX71949.1		AHX71950.1		AHX71954.1		AHX71944.1		AHX71945.1
KJ650297.1	AHX00731.1	0.4825	AHX00736.1	0.5119	AHX00737.1	0.5503	AHX00738.1	0.6038	AHX00732.1	0.2944	AHX00733.1		AHX00734.1		AHX00735.1		unavailable		AHX00730.1		AHX00729.1
KJ650296.1	AHX00721.1	0.4825	AHX00726.1	0.5119	AHX00727.1	0.5503	AHX00728.1	0.6038	AHX00722.1	0.2944	AHX00723.1		AHX00724.1		AHX00725.1		unavailable		AHX00720.1		AHX00719.1
KJ650295.1	AHX00711.1	0.4825	AHX00716.1	0.5119	AHX00717.1	0.5503	AHX00718.1	0.6038	AHX00712.1	0.2944	AHX00713.1		AHX00714.1		AHX00715.1		unavailable		AHX00710.1		AHX00709.1
KF186565.1	AGN70973.1	0.4842	AGN70978.1	0.5119	AGN70979.1	0.5503	AGN70980.1	0.6037	AGN70974.1	0.2951	AGN70975.1		AGN70976.1		AGN70977.1		AGN70981.1		AGN70971.1		AGN70972.1
KF186567.1	AGN70962.1	0.4842	AGN70967.1	0.5119	AGN70968.1	0.5503	AGN70970.1	0.6037	AGN70963.1	0.2951	AGN70964.1		AGN70965.1		AGN70966.1		AGN70969.1		AGN70960.1		AGN70961.1
KF186566.1	AGN70951.1	0.4842	AGN70956.1	0.5119	AGN70957.1	0.5503	AGN70958.1	0.6037	AGN70952.1	0.2951	AGN70953.1		AGN70954.1		AGN70955.1		AGN70959.1		AGN70949.1		AGN70950.1
KF186564.1	AGN70929.1	0.4842	AGN70934.1	0.5119	AGN70935.1	0.5503	AGN70936.1	0.6037	AGN70930.1	0.2951	AGN70931.1		AGN70932.1		AGN70933.1		AGN70937.1		AGN70927.1		AGN70928.1
KF958702.1	AHE78108.1	0.4851	AHE78115.1	0.5119	AHE78111.1	0.4801	AHE78112.1	0.6037	AHE78109.1	0.3405	AHE78114.1		AHE78113.1		AHE78110.1		AHE78116.1		AHE78106.1		AHE78107.1
KF917527.1	AHE78097.1	0.4807	AHE78104.1	0.5119	AHE78100.1	0.5532	AHE78101.1	0.6037	AHE78098.1	0.3405	AHE78103.1		AHE78102.1		AHE78099.1		AHE78105.1		AHE78095.1		AHE78096.1
KT156561.1	AKM76239.1	0.4819	AKM76244.1	0.5119	AKM76245.1	0.5491	AKM76246.1	0.6038	AKM76240.1	0.2944	AKM76241.1		AKM76242.1		AKM76243.1		unavailable		AKM76247.1		AKM76238.1
KT156560.1	AKM76229.1	0.4824	AKM76234.1	0.5119	AKM76235.1	0.5503	AKM76236.1	0.6041	AKM76230.1	0.2944	AKM76231.1		AKM76232.1		AKM76233.1		unavailable		AKM76237.1		AKM76228.1
KT036374.1	AKL80615.1	0.4837	unavailable		AKL80620.1	0.5428	AKL80621.1	0.6037	AKL80616.1	0.3148	AKL80617.1		AKL80618.1		AKL80619.1		AKL80622.1		AKL80613.1		AKL80614.1
KT036373.1	AKL80604.1	0.4837	AKL80609.1	0.4445	AKL80610.1	0.5428	AKL80611.1	0.6037	AKL80605.1	0.3148	AKL80606.1		AKL80607.1		AKL80608.1		AKL80612.1		AKL80602.1		AKL80603.1
KT036372.1	AKL80593.1	0.4837	AKL80598.1	0.5119	AKL80599.1	0.5428	AKL80600.1	0.6037	AKL80594.1	0.3148	AKL80595.1		AKL80596.1		AKL80597.1		AKL80601.1		AKL80591.1		AKL80592.1
KT029139.1	AKL59401.1	0.4815	AKL59406.1	0.5119	AKL59407.1	0.5428	AKL59408.1	0.6037	AKL59402.1	0.3148	AKL59403.1		AKL59404.1		AKL59405.1		unavailable		AKL59399.1		AKL59400.1
KT026456.1	AKK52612.1	0.4837	AKK52617.1	0.5119	AKK52618.1	0.5428	AKK52619.1	0.5982	AKK52613.1	0.3148	AKK52614.1		AKK52615.1		AKK52616.1		unavailable		AKK52620.1		AKK52611.1
KT026455.1	AKK52602.1	0.4837	AKK52607.1	0.5119	AKK52608.1	0.5428	AKK52609.1	0.6037	AKK52603.1	0.3148	AKK52604.1		AKK52605.1		AKK52606.1		unavailable		AKK52610.1		AKK52601.1
KT026454.1	AKK52592.1	0.4837	AKK52597.1	0.5119	AKK52598.1	0.5428	AKK52599.1	0.5982	AKK52593.1	0.3148	AKK52594.1		AKK52595.1		AKK52596.1		unavailable		AKK52600.1		AKK52591.1
KT026453.1	AKK52582.1	0.4837	AKK52587.1	0.5119	AKK52588.1	0.5428	AKK52589.1	0.6037	AKK52583.1	0.3148	AKK52584.1		AKK52585.1		AKK52586.1		unavailable		AKK52590.1		AKK52581.1
KT006149.2	AKJ80137.2	0.4837	AKJ80142.1	0.5119	AKJ80143.1	0.5428	AKJ80144.1	0.6037	AKJ80138.1	0.2944	AKJ80139.1		AKJ80140.1		AKJ80141.1		AKJ80145.1		AKJ80135.2		AKJ80136.2
KR011266.1	AKI29284.1	0.4836	AKI29289.1	0.5119	AKI29290.1	0.5532	AKI29291.1	0.5965	AKI29285.1	0.2944	AKI29286.1		AKI29287.1		AKI29288.1		unavailable		AKI29283.1		AKI29292.1
KR011265.1	AKI29275.1	0.4836	AKI29280.1	0.5119	AKI29281.1	0.5532	AKI29282.1	0.5965	AKI29276.1	0.2944	AKI29277.1		AKI29278.1		AKI29279.1		unavailable		AKI29273.1		AKI29274.1
KR011263.1	AKI29255.1	0.4836	AKI29260.1	0.5119	AKI29261.1	0.5532	AKI29262.1	0.5965	AKI29256.1	0.2944	AKI29257.1		AKI29258.1		AKI29259.1		unavailable		AKI29253.1		AKI29254.1
KJ361503.1	AIZ74450.1	0.4853	AIZ74456.1	0.5119	AIZ74455.1	0.5503	AIZ74457.1	0.6041	AIZ74451.1	0.2944	AIZ74452.1		AIZ74453.1		AIZ74454.1		AIZ74458.1		AIZ74449.1		AIZ74448.1
KJ361502.1	AIZ74439.1	0.4844	AIZ74443.1	0.5119	AIZ74445.1	0.5278	AIZ74446.1	0.6041	AIZ74440.1	0.2944	AIZ74444.1		AIZ74441.1		AIZ74442.1		AIZ74447.1		AIZ74438.1		AIZ74437.1
KJ361501.1	AIZ74433.1	0.4859	AIZ74434.1	0.5119	AIZ74431.1	0.5503	AIZ74430.1	0.608	AIZ74427.1	0.2944	AIZ74428.1		AIZ74435.1		AIZ74429.1		AIZ74436.1		AIZ74426.1		AIZ74432.1
KJ361500.1	AIZ74417.1	0.4859	AIZ74422.1	0.5119	AIZ74423.1	0.4764	AIZ74424.1	0.6041	AIZ74418.1	0.2944	AIZ74419.1		AIZ74420.1		AIZ74421.1		AIZ74425.1		AIZ74416.1		AIZ74415.1
KJ361499.1	AIZ74405.1	0.4859	AIZ74406.1	0.5119	AIZ74409.1	0.5503	AIZ74407.1	0.6482	AIZ74413.1	0.2944	AIZ74411.1		AIZ74410.1		AIZ74414.1		AIZ74408.1		AIZ74412.1		AIZ74404.1
KM210278.1	AJD81451.1	0.4837	AJD81456.1	0.5119	AJD81457.1	0.5503	AJD81458.1	0.6046	AJD81452.1	0.3082	AJD81453.1		AJD81454.1		AJD81455.1		AJD81459.1		AJD81449.1		AJD81450.1
KM210277.1	AJD81440.1	0.4838	AJD81445.1	0.5119	AJD81446.1	0.5503	AJD81447.1	0.6037	AJD81441.1	0.3082	AJD81442.1		AJD81443.1		AJD81444.1		AJD81448.1		AJD81438.1		AJD81439.1
KP223131.1	AIZ48760.1	0.4792	AIZ48765.1	0.5119	AIZ48766.1	0.5532	AIZ48767.1	0.6073	AIZ48761.1	0.2944	AIZ48762.1		AIZ48763.1		AIZ48764.1		unavailable		AIZ48758.1		AIZ48759.1
KP209313.1	AIY60588.1	0.4847	AIY60593.1	0.5119	AIY60594.1	0.5503	AIY60595.1	0.6041	AIY60589.1	0.2944	AIY60590.1		AIY60591.1		AIY60592.1		unavailable		AIY60586.1		AIY60587.1
KP209312.1	AIY60578.1	0.4824	AIY60583.1	0.4943	AIY60584.1	0.5503	AIY60585.1	0.6041	AIY60579.1	0.2944	AIY60580.1		AIY60581.1		AIY60582.1		unavailable		AIY60576.1		AIY60577.1
KP209311.1	AIY60568.1	0.4847	AIY60573.1	0.5119	AIY60574.1	0.5503	AIY60575.1	0.6041	AIY60569.1	0.2944	AIY60570.1		AIY60571.1		AIY60572.1		unavailable		AIY60566.1		AIY60567.1
KP209310.1	AIY60558.1	0.4847	AIY60563.1	0.5119	AIY60564.1	0.5503	AIY60565.1	0.5987	AIY60559.1	0.2944	AIY60560.1		AIY60561.1		AIY60562.1		unavailable		AIY60556.1		AIY60557.1
KP209309.1	AIY60548.1	0.4847	AIY60553.1	0.5119	AIY60554.1	0.4764	AIY60555.1	0.6041	AIY60549.1	0.2944	AIY60550.1		AIY60551.1		AIY60552.1		unavailable		AIY60546.1		AIY60547.1
KP209308.1	AIY60538.1	0.4847	AIY60543.1	0.5119	AIY60544.1	0.5503	AIY60545.1	0.6041	AIY60539.1	0.2944	AIY60540.1		AIY60541.1		AIY60542.1		unavailable		AIY60536.1		AIY60537.1
KP209307.1	AIY60528.1	0.4855	AIY60533.1	0.5119	AIY60534.1	0.5503	AIY60535.1	0.6041	AIY60529.1	0.2944	AIY60530.1		AIY60531.1		AIY60532.1		unavailable		AIY60526.1		AIY60527.1
KP209306.1	AIY60518.1	0.4847	AIY60523.1	0.5119	AIY60524.1	0.5503	AIY60525.1	0.6041	AIY60519.1	0.2944	AIY60520.1		AIY60521.1		AIY60522.1		unavailable		AIY60516.1		AIY60517.1
NC_019843.3	YP_009047204.1	0.4849	YP_009047209.1	0.5119	YP_009047210.1	0.5503	YP_009047211.1	0.6036	YP_009047205.1	0.4226	YP_009047206.1		YP_009047207.1		YP_009047208.1		YP_009047212.1		YP_009047202.1		YP_009047203.1
KF192507.1	AGN52936.1	0.4852	AGN72644.1	0.5119	AGN72645.1	0.5503	AGN72646.1	0.6037	AGN72640.1	0.2944	AGN72641.1		AGN72642.1		AGN72643.1		AGN72647.1		AGN72639.1		AGN72638.1
KM015348.1	AID50418.1	0.4837	AID50423.1	0.5119	AID50424.1	0.5503	AID50425.1	0.6037	AID50419.1	0.3082	AID50420.1		AID50421.1		AID50422.1		AID50426.1		AID50417.1		AID50427.1
KJ477102.1	AHL18090.1	0.4945	AHL18096.1	0.5119	AHL18097.1	0.5503	AHL18098.1	0.6013	AHL18092.1	0.2944	AHL18093.1		AHL18094.1		AHL18095.1		unavailable		AHL18091.1		AHL18089.1
KJ829365.1	AHZ64057.1	0.4792	AHZ64062.1	0.5119	AHZ64063.1	0.5532	AHZ64064.1	0.6073	AHZ64058.1	0.2944	AHZ64059.1		AHZ64060.1		AHZ64061.1		unavailable		AHZ64055.1		AHZ64056.1
KJ813439.1	AHZ58501.1	0.4847	AHZ58506.1	0.5119	AHZ58507.1	0.5532	AHZ58508.1	0.5936	AHZ58502.1	0.2944	AHZ58503.1		AHZ58504.1		AHZ58505.1		unavailable		AHZ58509.1		AHZ58500.1
KJ713299.1	AHY22565.1	0.481	AHY22569.1	0.5119	AHY22570.1	0.5503	AHY22571.1	0.6042	AHY22566.1	0.2944	unavailable		AHY22567.1		AHY22568.1		AHY22572.1		AHY22563.1		AHY22564.1
KJ713298.1	AHY22555.1	0.488	AHY22559.1	0.5119	AHY22560.1	0.5532	AHY22561.1	0.5998	AHY22556.1	0.2944	unavailable		AHY22557.1		AHY22558.1		AHY22562.1		AHY22553.1		AHY22554.1
KJ713297.1	AHY22545.1	0.4827	AHY22549.1	0.5119	AHY22550.1	0.5532	AHY22551.1	0.6037	AHY22546.1	0.2944	unavailable		AHY22547.1		AHY22548.1		AHY22552.1		AHY22543.1		AHY22544.1
KJ713296.1	AHY22535.1	0.4837	AHY22539.1	0.5119	AHY22540.1	0.5532	AHY22541.1	0.6073	AHY22536.1	0.2944	unavailable		AHY22537.1		AHY22538.1		AHY22542.1		AHY22533.1		AHY22534.1
KJ713295.1	AHY22525.1	0.4837	AHY22529.1	0.5119	AHY22530.1	0.5532	AHY22531.1	0.6073	AHY22526.1	0.2944	unavailable		AHY22527.1		AHY22528.1		AHY22532.1		AHY22523.1		AHY22524.1
KF961222.1	AHC74098.1	0.4625	AHC74103.1	0.5119	AHC74104.1	0.5532	AHC74105.1	0.6037	AHC74099.1	0.2854	AHC74100.1		AHC74101.1		AHC74102.1		AHC74106.1		AHC74097.1		AHC74096.1
KF961221.1	AHC74088.1	0.4829	AHC74092.1	0.5119	AHC74094.1	0.5532	AHC74095.1	0.6099	AHC74089.1	0.2854	AHC74090.1		AHC74091.1		AHC74093.1		unavailable		AHC74087.1		AHC74086.1
KF745068.1	AHB33326.1	0.486	AHB33331.1	0.5119	AHB33332.1	0.5503	AHB33333.1	0.6041	AHB33327.1	0.2944	AHB33328.1		AHB33329.1		AHB33330.1		AHB33334.1		AHB33324.1		AHB33325.1
KC164505.2	AFY13307.1	0.4851	AFY13312.1	0.5119	AFY13313.1	0.5503	AFY13314.1	0.5981	AFY13308.1	0.2944	AFY13309.1		AFY13310.1		AFY13311.1		unavailable		AFY13306.1		AFY13305.1
KC667074.1	AGG22542.1	0.4851	AGG22547.1	0.5119	AGG22548.1	0.5503	AGG22549.1	0.5981	AGG22543.1	0.2944	AGG22544.1		AGG22545.1		AGG22546.1		AGG22550.1		AGG22540.1		AGG22541.1
KC776174.1	AGH58717.1	0.4878	AGH58723.1	0.5119	AGH58718.1	0.5619	AGH58724.1	0.6032	AGH58719.1	0.3625	AGH58720.1		AGH58721.1		AGH58722.1		AGH58725.1		AGH58716.1		AGH58715.1
JX869059.2	AFS88936.1	0.4849	AFS88941.1	0.5119	AFS88942.1	0.5503	AFS88943.1	0.6036	AFS88937.1	0.4226	AFS88938.1		AFS88939.1		AFS88940.2		AFV09328.1		AFS88944.1		AFV09327.1
KJ473821.1	AHY61337.1	0.5023	AHY61342.1	0.4881	AHY61343.1	0.5654	AHY61344.1	0.5991	AHY61338.1	0.3015	AHY61339.1		AHY61340.1		AHY61341.1		AHY61345.1		AHY61336.1		unavailable
